# Supplementary material for: Mitochondrial localization of SESN2
Source: PLoS One. 2020 Apr 14;15(4):e0226862. doi: 10.1371/journal.pone.0226862 (PMC7156099; doi:10.1371/journal.pone.0226862)
Supplement: S1 Data — (XLSX) [file pone.0226862.s001.xlsx]

## Sheet: results
	Plate1														Plate1
	average OCR/γ	1	2	3	4	5	6	7	8	9	10	11	12			non-mito respiration	basal respiration	max respiration	proton leak	ATP production	Spare respiratory capacity	Coupling efficiency	Spare respiratory capacity (ratio)
	C	170.07	165.71	167.523	73.9843	80.3197	83.5845	298.548	280.705	274.229	53.9543	53.7854	53.3168		C	0.3135	0.671527	1.44194	0.121523	0.550004	0.770414	0.819034	2.14726
	wt	154.728	149.086	149.759	54.3764	57.5662	59.2477	261.35	246.008	242.865	32.8551	34.525	34.3604		wt	0.193186	0.687389	1.34354	0.126543	0.560846	0.656146	0.815907	1.95455
	S2A	104.569	96.9487	97.5966	51.0769	52.7316	53.8	145.973	140.442	137.364	45.8159	45.9034	45.7206		S2A	0.268834	0.305028	0.589476	0.0314949	0.273533	0.284449	0.896748	1.93253
	S2B	50.3891	43.3172	42.8126	24.8695	26.2092	25.5852	59.7262	57.9362	55.558	20.3964	20.147	20.9599		S2B	0.118463	0.133272	0.232723	0.0277683	0.105504	0.0994508	0.791642	1.74622
	average OCR/γ(%)	1	2	3	4	5	6	7	8	9	10	11	12
	C	1	0.974367	0.985027	0.435023	0.472275	0.491472	1.75544	1.65053	1.61245	0.317248	0.316255	0.3135
	wt	0.909793	0.876618	0.880575	0.31973	0.338486	0.348373	1.53672	1.44651	1.42803	0.193186	0.203005	0.202037
	S2A	0.614857	0.570053	0.573862	0.300329	0.310059	0.316341	0.85831	0.82579	0.807693	0.269394	0.269909	0.268834
	S2B	0.296284	0.254702	0.251735	0.146231	0.154109	0.15044	0.351186	0.340661	0.326678	0.119929	0.118463	0.123243
	Plate2														Plate2
	average OCR/γ	1	2	3	4	5	6	7	8	9	10	11	12			non-mito respiration	basal respiration	max respiration	proton leak	ATP production	Spare respiratory capacity	Coupling efficiency	Spare respiratory capacity (ratio)
	C	173.724	170.458	171.466	97.5747	98.2973	98.2863	198.283	189.504	207.955	79.4115	78.5451	77.6916		C	0.447212	0.539791	0.749826	0.114452	0.425338	0.210035	0.787969	1.3891
	wt	84.7798	84.9512	87.2927	50.1712	51.2312	53.6979	98.3321	93.5997	98.1083	40.9006	41.4109	42.0683		wt	0.235434	0.267044	0.33059	0.0533639	0.21368	0.0635452	0.800168	1.23796
	S2A	104.983	105.57	108.433	83.5066	83.2584	82.2792	125.069	116.874	121.426	76.6168	75.1434	75.0073		S2A	0.43176	0.192409	0.288166	0.0418591	0.15055	0.0957569	0.782447	1.49767
	S2B	72.2917	76.2452	78.1408	65.4903	65.8703	64.8857	76.1599	76.625	79.2365	56.4837	55.7058	57.282		S2B	0.320657	0.129141	0.135448	0.0528417	0.0762992	0.00630709	0.590821	1.04884
	average OCR/γ(%)	1	2	3	4	5	6	7	8	9	10	11	12
	C	1	0.981196	0.987003	0.561664	0.565824	0.56576	1.14137	1.09083	1.19704	0.457112	0.452125	0.447212
	wt	0.488014	0.489	0.502478	0.288798	0.2949	0.309099	0.566024	0.538783	0.564735	0.235434	0.238371	0.242155
	S2A	0.604309	0.607684	0.624169	0.480684	0.479256	0.47362	0.719926	0.672758	0.698956	0.441025	0.432544	0.43176
	S2B	0.416129	0.438886	0.449798	0.376978	0.379166	0.373498	0.438395	0.441073	0.456105	0.325134	0.320657	0.329729
	Plate3
	average OCR/γ	1	2	3	4	5	6	7	8	9	10	11	12		Plate3
	C	348.984	349.294	344.764	125.276	131.264	133.957	665.641	624.096	610.603	87.7192	93.8906	92.3142			non-mito respiration	basal respiration	max respiration	proton leak	ATP production	Spare respiratory capacity	Coupling efficiency	Spare respiratory capacity (ratio)
	wt	236.679	234.42	231.86	82.9835	87.6911	91.7031	413.56	374.433	372.459	53.9416	58.6298	56.9151		C	0.251356	0.736552	1.65601	0.107618	0.628934	0.919459	0.853889	2.24833
	S2A	232.211	230.218	228.282	98.4175	103.105	108.373	369.1	354.119	353.415	72.029	76.9345	75.2495		wt	0.154568	0.509818	1.03047	0.0832183	0.4266	0.520654	0.836769	2.02125
	S2B	207.14	205.429	204.389	133.099	135.033	136.341	293.481	287.053	287.438	109.391	112.29	112.621		S2A	0.206396	0.447735	0.851244	0.0756153	0.37212	0.403508	0.831116	1.90122
															S2B	0.313457	0.272213	0.5275	0.0679342	0.204278	0.255288	0.750437	1.93782
	average OCR/γ(%)	1	2	3	4	5	6	7	8	9	10	11	12
	C	1	1.00089	0.987908	0.358974	0.376131	0.383847	1.90737	1.78832	1.74966	0.251356	0.26904	0.264522		Average
	wt	0.678193	0.67172	0.664386	0.237786	0.251275	0.262771	1.18504	1.07292	1.06727	0.154568	0.168001	0.163088		average (%)	Non-mitochondrial respiration	Basal respiration	Maximal respiration	Proton leak	ATP production	Spare respiratory capacity
	S2A	0.66539	0.659679	0.654132	0.282011	0.295444	0.31054	1.05764	1.01471	1.0127	0.206396	0.220453	0.215624		Control	26.0628	49.265	96.0784	8.31256	40.9524	46.8134
	S2B	0.59355	0.588648	0.585669	0.381391	0.386932	0.390679	0.840957	0.822539	0.82364	0.313457	0.321762	0.322712		wt	15.3638	38.4559	71.1168	6.89189	31.564	32.6609
															Sesn2 knockout A	21.9284	22.2422	40.6993	3.57932	18.6629	18.4571
	Average														Sesn2 knockout B	20.8224	14.1142	23.1594	3.9691	10.1451	9.0452
	average OCR/γ	1	2	3	4	5	6	7	8	9	10	11	12
	Control	76.426	75.3018	75.3278	34.3753	35.8385	36.5094	122.141	115.19	115.998	26.1193	26.3875	26.0628		error	non-mito respiration	basal respiration	max respiration	proton leak	ATP production	Spare respiratory capacity
	wt	54.5867	53.5525	53.8197	22.2557	23.2715	24.1985	86.4806	80.3934	80.4511	15.3638	16.033	15.9819		C	5.84244	6.87665	26.9045	0.102198	6.84541	21.5738
	Sesn2 knockout A	44.8369	43.8225	44.1705	25.5077	26.0047	26.3765	62.6277	59.7023	59.955	21.9501	22.1026	21.9284		wt	2.0978	11.985	30.4763	2.11834	10.1079	18.4913
	Sesn2 knockout B	35.1422	34.7621	34.9366	24.7915	25.185	25.0499	43.9818	43.3047	43.4742	20.8224	20.8981	21.2914		S2A	7.13915	7.61436	15.5548	1.43101	6.18335	7.94046
															S2B	8.71061	6.02054	14.2377	1.49743	4.83648	8.21716
	average OCR/γ(%)	1	2	3	4	5	6	7	8	9	10	11	12
	Control	1	0.984653	0.985529	0.450982	0.470704	0.479816	1.59691	1.50606	1.5161	0.342725	0.345814	0.341599		average (%)	non-mito respiration	basal respiration	max respiration	proton leak	ATP production	Spare respiratory capacity
	wt	0.724422	0.710043	0.713756	0.294394	0.307917	0.320033	1.14868	1.06894	1.06919	0.202514	0.211252	0.210643		Control	1	1	1	1	1	1
	Sesn2 knockout A	0.58515	0.570941	0.575642	0.333266	0.339728	0.344447	0.815091	0.7771	0.779943	0.287711	0.289458	0.287258		wt	0.589491	0.780592	0.740195	0.829094	0.770748	0.697683
	Sesn2 knockout B	0.451294	0.445363	0.447599	0.317456	0.322649	0.320727	0.562323	0.553644	0.555459	0.266688	0.267462	0.272665		Sesn2 knockout A	0.841367	0.45148	0.423605	0.430591	0.45572	0.39427
															Sesn2 knockout B	0.798932	0.286496	0.241047	0.477482	0.24773	0.193218
	error (%)	1	2	3	4	5	6	7	8	9	10	11	12
	C	0	0.0107413	0.00155224	0.0725973	0.0628876	0.0638648	0.309729	0.281768	0.215892	0.0764106	0.0703337	0.069805		error	non-mito respiration	basal respiration	max respiration	proton leak	ATP production	Spare respiratory capacity
	wt	0.203339	0.187499	0.187957	0.0455543	0.0506865	0.0500007	0.38969	0.375047	0.361366	0.0350653	0.0322434	0.0349528		C	0.224168	0.139585	0.280026	0.0122944	0.167155	0.460846
	S2A	0.12168	0.0386567	0.0395559	0.0893603	0.083883	0.076976	0.109507	0.108847	0.10601	0.0941637	0.0873406	0.08817		wt	0.0804902	0.243276	0.317202	0.254836	0.246821	0.394999
	S2B	0.12168	0.143214	0.146529	0.122948	0.121651	0.122676	0.214344	0.207028	0.206612	0.105028	0.106555	0.107054		S2A	0.273921	0.154559	0.161897	0.17215	0.150989	0.169619
															S2B	0.334216	0.122207	0.148188	0.180141	0.1181	0.17553
																non-mito respiration	Basal respiration	Maximal respiration	Proton leak	ATP production	Spare respiratory capacity
	average error	1	2	3	4	5	6	7	8	9	10	11	12	Control	1	0.313068	0.670491	1.43815	0.12067	0.549821	0.76766
	C	3.92108	4.43747	3.9621	5.9134	5.16074	4.71791	23.1199	21.0046	17.7133	6.13736	5.64828	5.60688		2	0.447147	0.539317	0.748604	0.113963	0.425354	0.209287
	wt	12.0226	10.9184	10.9472	2.33906	2.54253	2.44601	28.4819	25.8723	24.5667	2.0978	1.83925	2.05907		3	0.252415	0.735443	1.65479	0.106915	0.628528	0.919347
	S2A	3.85884	5.09084	5.16524	7.05833	6.63669	6.0983	11.455	11.2874	11.0423	7.45528	6.91653	6.98344	Sesn2 knockout A	1	0.242908	0.2734	0.527079	0.0280396	0.245361	0.253678
	S2B	10.7878	12.3325	12.5775	10.2712	10.1977	10.2704	18.6965	18.0802	18.0319	8.74849	8.87025	8.92303		2	0.401357	0.176418	0.264459	0.03865	0.137768	0.0880408
															3	0.190753	0.415954	0.788598	0.0707914	0.345163	0.372644
	average OCR/γ	1	2	3	4	5	6	7	8	9	10	11	12	Sesn2 knockout B	1	0.10763	0.120176	0.208298	0.0254032	0.0947724	0.0881226
	Control	76.426	75.3018	75.3278	34.3753	35.8385	36.5094	122.141	115.19	115.998	26.1193	26.3875	26.0628		2	0.341164	0.136837	0.143815	0.0558402	0.0809967	0.00697764
	wt	54.5867	53.5525	53.8197	22.2557	23.2715	24.1985	86.4806	80.3934	80.4511	15.3638	16.033	15.9819		3	0.329345	0.286023	0.554495	0.0713473	0.214676	0.268472
	Sesn2 knockout A	44.8369	43.8225	44.1705	25.5077	26.0047	26.3765	62.6277	59.7023	59.955	21.9501	22.1026	21.9284
	Sesn2 knockout B	35.1422	34.7621	34.9366	24.7915	25.185	25.0499	43.9818	43.3047	43.4742	20.8224	20.8981	21.2914
															t-test C vs. S2A	0.527012	0.0163768	0.073265	0.00719755	0.0256551	0.163475
	t-test C vs. S2A	2.30541e-05	0.000181305	0.000159853	0.256607	0.190008	0.157396	0.0358674	0.0346713	0.0165904	0.590411	0.547792	0.563413				significant		significant	significant
		significant	significant	significant				significant	significant	significant					t-test C vs. S2B	0.458087	0.003928	0.0315301	0.0110095	0.00513989	0.0898045
	t-test C vs. S2B	0.00588325	0.0091579	0.00942724	0.289073	0.235811	0.207321	0.0235058	0.0244866	0.015221	0.488138	0.463824	0.517181				significant	significant	significant	significant
		significant	significant	significant				significant	significant	significant
		1	2	3	4	5	6	7	8	9	10	11	12
1	Control	1	0.973083	0.98356	0.433738	0.471535	0.491139	1.75122	1.64608	1.60658	0.318418	0.316264	0.313068
2		1	0.980111	0.98517	0.559878	0.564204	0.56429	1.13232	1.0834	1.19226	0.457341	0.451314	0.446307
3		1	1.00077	0.987858	0.359329	0.376372	0.384019	1.9072	1.78868	1.74946	0.252415	0.269863	0.265423
1	Sesn2 knockout A	0.553533	0.512956	0.516309	0.270948	0.279743	0.285425	0.769987	0.741163	0.725469	0.243424	0.243932	0.242908
2		0.584558	0.587832	0.603911	0.467307	0.465553	0.459911	0.695935	0.649767	0.675403	0.428957	0.420469	0.419513
3		0.617359	0.612036	0.606708	0.261545	0.273889	0.288005	0.979352	0.94037	0.938959	0.190753	0.203972	0.199352
1	Sesn2 knockout B	0.268775	0.230542	0.227805	0.133033	0.140172	0.136713	0.315928	0.306473	0.294082	0.109146	0.10763	0.112084
2		0.461532	0.487108	0.499624	0.418642	0.421262	0.414964	0.487202	0.490273	0.506918	0.361574	0.356597	0.36672
3		0.623576	0.618439	0.615368	0.400692	0.406513	0.410504	0.88384	0.864187	0.865377	0.329345	0.33816	0.33919
		1	2	3	4	5	6	7	8	9	10	11	12
1	Control	70.5444	68.6456	69.3846	30.5978	33.2642	34.6471	123.539	116.122	113.336	22.4626	22.3106	22.0852
2		39.0487	36.1862	36.4227	19.1139	19.7343	20.1352	54.3183	52.2849	51.1778	17.1722	17.208	17.1358
3		18.9606	16.2634	16.0704	9.38473	9.88835	9.64432	22.287	21.62	20.7458	7.69966	7.59268	7.90688
1	Sesn2 knockout A	77.2409	75.7046	76.0954	43.2454	43.5796	43.5862	87.4614	83.683	92.0915	35.3254	34.8599	34.4731
2		45.1518	45.4046	46.6466	36.0952	35.9597	35.5239	53.7546	50.1886	52.1687	33.133	32.4774	32.4035
3		35.6491	37.6246	38.5914	32.3362	32.5386	32.0521	37.6319	37.8691	39.1548	27.9283	27.5439	28.3258
1	Sesn2 knockout B	81.4928	81.5552	80.5033	29.2828	30.6717	31.2948	155.423	145.765	142.568	20.57	21.9919	21.63
2		50.3103	49.8765	49.4423	21.314	22.32	23.4703	79.8101	76.6335	76.5184	15.545	16.6223	16.2458
3		50.817	50.3983	50.1481	32.6535	33.1279	33.4532	72.0266	70.425	70.522	26.8392	27.5576	27.6416

## Sheet: data (2)
			Current cal	A595	A450	A595/A450		Slope a	0.114351
			0	439	834	0.526379		Intercept b	0.530309
			4	849	859	0.988359		RSQ	0.999816
			6	892	728	1.22527
			10	1056	633	1.66825
																																					Plate1
	2020-03-03	A595	A450	y=A595/A450	x=(y-b)/a	2				1.49522	8.13587	14.7455	23.2696	31.7274	40.1894	48.7419	57.2016	65.6625	74.1816	82.6454	91.0813			1.49522	8.13587	14.7455	23.2696	31.7274	40.1894	48.7419	57.2016	65.6625	74.1816	82.6454	91.0813		average OCR/γ	1	2	3	4	5	6	7	8	9	10	11	12
	C_A2	890	700	1.27143	6.48109	3.24054			A02	158.823	155.047	158.048	64.2308	71.2522	71.5409	273.974	259.664	260.404	41.1907	42.5101	43.7485		C_A2	49.0111	47.8459	48.772	19.821	21.9877	22.0768	84.5457	80.1299	80.3581	12.711	13.1182	13.5004		C	70.5444	68.6456	69.3846	30.5978	33.2642	34.6471	123.539	116.122	113.336	22.4626	22.3106	22.0852
	C_A3	908	607	1.49588	8.44393	4.22196			A03	193.745	189.459	193.429	81.1137	86.2099	90.6042	348.926	323.876	332.368	51.1212	51.5254	50.6732		C_A3	45.8899	44.8746	45.815	19.2123	20.4194	21.4602	82.6453	76.7121	78.7235	12.1084	12.2041	12.0023		wt	72.6206	69.9301	70.2404	25.5883	27.0853	27.8675	122.268	115.094	113.664	15.5189	16.2811	16.1998
	C_B1	961	977	0.983623	3.96423	1.98212			B01	238.629	229.786	231.833	101.706	111.456	117.378	411.221	385.074	372.748	79.1074	76.207	74.3317		C_B1	120.391	115.93	116.962	51.3118	56.2309	59.2187	207.466	194.274	188.056	39.9106	38.4473	37.5012		S2A	39.0487	36.1862	36.4227	19.1139	19.7343	20.1352	54.3183	52.2849	51.1778	17.1722	17.208	17.1358
	C_B2	977	688	1.42006	7.78085	3.89043			B02	260.213	256.504	256.726	124.673	133.903	139.404	464.898	441.061	413.182	97.7296	99.1005	98.5718		C_B2	66.8856	65.932	65.9892	32.0462	34.4187	35.8326	119.498	113.371	106.205	25.1205	25.4729	25.337		S2B	18.9606	16.2634	16.0704	9.38473	9.88835	9.64432	22.287	21.62	20.7458	7.69966	7.59268	7.90688
	C_B3	963	702	1.37179	7.35879	3.6794																	C_B3
	wt_A4	774	760	1.01842	4.26854	2.13427			A04	203.967	202.807	203.321	59.2515	64.6469	67.4547	366.102	356.296	355.947	24.2847	28.6864	27.0274		wt_A4	95.5679	95.0241	95.2651	27.762	30.29	31.6055	171.535	166.94	166.777	11.3785	13.4409	12.6635		average OCR/γ(%)	1	2	3	4	5	6	7	8	9	10	11	12
	wt_A5	808	731	1.10534	5.0286	2.5143			A05	220.373	216.876	218.222	68.5554	73.8815	75.6032	421.9	398.985	390.731	31.3182	36.3461	35.7614		wt_A5	87.6477	86.2569	86.7922	27.2662	29.3845	30.0693	167.8	158.686	155.403	12.456	14.4558	14.2232		C	1	0.973083	0.98356	0.433738	0.471535	0.491139	1.75122	1.64608	1.60658	0.318418	0.316264	0.313068
	wt_A6	730	743	0.982503	3.95444	1.97722			A06	110.382	101.583	101.688	46.6758	48.2644	46.6956	159.217	153.582	155.752	28.634	27.9263	26.4139		wt_A6	55.8268	51.3769	51.4298	23.6068	24.4103	23.6168	80.5255	77.6756	78.7733	14.482	14.1241	13.3591		wt	1.02943	0.991291	0.995691	0.362726	0.383947	0.395035	1.73321	1.63151	1.61124	0.219987	0.230792	0.229639
	wt_B5	772	756	1.02116	4.29252	2.14626			B05	200.68	192.555	192.87	66.2068	75.0813	80.4399	332.422	292.275	283.98	55.1012	57.2345	60.2515		wt_B5	93.5019	89.7165	89.8634	30.8475	34.9824	37.4791	154.884	136.179	132.314	25.6731	26.6671	28.0728		S2A	0.553533	0.512956	0.516309	0.270948	0.279743	0.285425	0.769987	0.741163	0.725469	0.243424	0.243932	0.242908
	wt_B6	779	753	1.03453	4.4094	2.2047			B06	67.3725	60.1352	61.4047	40.6964	36.0675	36.5245	80.6839	79.3403	77.2791	29.9945	28.0389	27.9559		wt_B6	30.5586	27.276	27.8518	18.459	16.3594	16.5667	36.5964	35.9869	35.052	13.6048	12.7178	12.6802		S2B	0.268775	0.230542	0.227805	0.133033	0.140172	0.136713	0.315928	0.306473	0.294082	0.109146	0.10763	0.112084
	S2A_C1	928	650	1.42769	7.84761	3.92381			C01	193.626	184.658	186.661	88.5699	92.0557	92.0254	294.355	274.464	264.364	75.2219	73.421	72.7768		S2A_C1	49.3464	47.0609	47.5713	22.5724	23.4608	23.4531	75.0178	69.9485	67.3743	19.1706	18.7117	18.5475
	S2A_C2	941	677	1.38996	7.51761	3.7588			C02	248.131	233.294	237.519	103.143	108.137	111.145	423.463	406.758	382.732	87.7761	87.281	88.5779		S2A_C2	66.0132	62.0661	63.1902	27.4404	28.7691	29.5693	112.659	108.215	101.823	23.3521	23.2204	23.5655
	S2A_D1	870	639	1.3615	7.26878	3.63439			D01	59.5253	49.9205	48.1121	44.5849	42.286	44.4632	40.3771	42.1766	45.125	41.8629	43.2677	43.2652		S2A_D1	16.3783	13.7356	13.238	12.2675	11.635	12.234	11.1097	11.6049	12.4161	11.5185	11.9051	11.9044
	S2A_D2	899	685	1.31241	6.83946	3.41973			D02	158.404	149.042	149.952	72.3669	74.3207	76.8381	208.875	201.079	207.734	58.6928	62.9065	63.0162		S2A_D2	46.3207	43.5831	43.849	21.1616	21.7329	22.469	61.0793	58.7998	60.7458	17.163	18.3952	18.4272
	S2A_D3	886	686	1.29155	6.65701	3.3285			D03	57.1992	48.2145	47.4808	40.366	43.5158	43.105	39.0281	42.7939	45.034	48.7847	45.9597	44.0512		S2A_D3	17.1847	14.4853	14.2649	12.1274	13.0737	12.9503	11.7254	12.8568	13.5298	14.6566	13.8079	13.2345
	S2B_C4	946	682	1.3871	7.49261	3.7463			C04	128.408	118.259	116.365	55.6524	60.4396	61.8047	189.675	182.933	171.927	47.7256	50.0763	50.4964		S2B_C4	34.2759	31.5667	31.0612	14.8553	16.1331	16.4975	50.6298	48.8302	45.8924	12.7394	13.3668	13.479
	S2B_C5	921	666	1.38288	7.45576	3.72788			C05	123.458	113.985	116.126	64.338	67.1417	65.2924	175.353	170.938	162.628	51.1134	51.9321	52.7914		S2B_C5	33.1175	30.5765	31.1508	17.2586	18.0107	17.5146	47.0384	45.8539	43.6248	13.7111	13.9307	14.1612
	S2B_C6	872	698	1.24928	6.28743	3.14372			C06	32.9145	26.0886	26.4296	22.1143	23.6571	21.7448	20.0495	20.9435	20.6283	19.8	18.7796	19.0237		S2B_C6	10.4699	8.29865	8.40714	7.03445	7.52521	6.91692	6.37766	6.66201	6.56177	6.29829	5.9737	6.05133
	S2B_D4	918	687	1.33624	7.0479	3.52395			D04	23.5233	12.5	9.80242	7.61638	7.28292	6.77177	8.4497	8.67589	9.5187	4.66545	3.74737	4.28453		S2B_D4	6.67528	3.54716	2.78166	2.16132	2.06669	1.92164	2.39779	2.46198	2.70114	1.32393	1.0634	1.21583
	S2B_D5	888	699	1.27039	6.47197	3.23599			D05	33.2146	23.7136	22.4939	18.1668	18.4646	17.3801	16.1511	13.8884	16.0155	14.3211	11.7425	14.9729		S2B_D5	10.2641	7.32808	6.95118	5.614	5.70603	5.37087	4.9911	4.29186	4.94917	4.42556	3.62873	4.62699
																																					Plate2
	2020-03-05	A595	A450	y=A595/A450	x=(y-b)/a	1.5																		1.49522	8.13587	14.7455	23.2696	31.7274	40.1894	48.7419	57.2016	65.6625	74.1816	82.6454	91.0813		average OCR/γ	1	2	3	4	5	6	7	8	9	10	11	12
	C_A2	1213	572	1.13906	5.3235	3.549			A02	186.011	185.458	188.814	109.439	109.957	109.652	237.85	223.885	236.762	85.5084	87.2408	86.6311		C_A2	52.4122	52.2565	53.2022	30.8366	30.9825	30.8965	67.019	63.084	66.7124	24.0937	24.5818	24.41		C	77.2409	75.7046	76.0954	43.2454	43.5796	43.5862	87.4614	83.683	92.0915	35.3254	34.8599	34.4731
	C_A3	1190	564	1.04895	4.53552	2.26776			A03	146.584	145.667	144.865	79.8491	78.7543	77.3052	171.908	165.517	181.051	55.245	56.8073	55.7671		C_A3	64.6381	64.2339	63.8804	35.2106	34.7278	34.0888	75.8051	72.987	79.8368	24.361	25.05	24.5913		wt	37.6964	37.7772	38.8338	22.4316	22.9063	23.9952	43.7578	41.5849	43.6011	18.3554	18.5437	18.8526
	C_B1	1218	561	1.01395	4.22947	2.11473			B01	178.341	170.561	171.54	92.1852	94.4307	94.877	204.208	198.423	232.289	83.195	80.8193	77.6413		C_B1	84.3327	80.6538	81.1164	43.5919	44.6537	44.8647	96.5644	93.8287	109.843	39.3407	38.2172	36.7144		S2A	45.1518	45.4046	46.6466	36.0952	35.9597	35.5239	53.7546	50.1886	52.1687	33.133	32.4774	32.4035
	C_B2	1237	569	1.01341	4.2247	2.11235			B02	194.383	192.704	193.58	111.295	112.573	113.138	207.526	198.058	216.534	94.6129	91.185	92.5706		C_B2	92.0223	91.2276	91.642	52.6877	53.2928	53.5604	98.2442	93.762	102.509	44.7904	43.1676	43.8236		S2B	35.6491	37.6246	38.5914	32.3362	32.5386	32.0521	37.6319	37.8691	39.1548	27.9283	27.5439	28.3258
	C_B3	1211	573	1.03509	4.41429	2.20714			B03	204.82	198.977	200.047	118.966	119.718	120.335	219.996	209.134	224.15	97.2051	95.5315	94.5237		C_B3	92.7989	90.1513	90.636	53.9005	54.2411	54.5207	99.6745	94.7533	101.557	44.0411	43.2829	42.8263
	wt_A4	938	673	1.16975	5.59194	2.79597			A04	89.509	89.3201	90.315	39.3622	40.6958	43.5172	100.726	101.071	104.89	25.6396	28.9143	27.8955		wt_A4	32.0136	31.946	32.3019	14.0782	14.5552	15.5643	36.0255	36.1487	37.5147	9.17019	10.3414	9.97705		average OCR/γ(%)	1	2	3	4	5	6	7	8	9	10	11	12
	wt_A5	830	696	1.04208	4.4754	2.2377			A05														wt_A5														C	1	0.980111	0.98517	0.559878	0.564204	0.56429	1.13232	1.0834	1.19226	0.457341	0.451314	0.446307
	wt_A6	858	697	1.02564	4.33168	2.16584			A06														wt_A6														wt	0.488037	0.489083	0.502762	0.290412	0.296557	0.310655	0.566511	0.53838	0.564482	0.237638	0.240077	0.244076
	wt_B5	915	681	1.04696	4.51812	2.25906			B05	100.508	101.002	104.43	61.7945	64.0405	65.785	118.533	108.127	114.205	53.4129	50.9172	52.1961		wt_B5	44.4912	44.7096	46.227	27.3541	28.3483	29.1205	52.4701	47.8636	50.5541	23.6439	22.5391	23.1052		S2A	0.584558	0.587832	0.603911	0.467307	0.465553	0.459911	0.695935	0.649767	0.675403	0.428957	0.420469	0.419513
	wt_B6	873	684	1.08555	4.85561	2.42781			B06	88.8199	89.0417	92.1897	62.7894	62.6751	66.2813	103.856	98.9148	103.751	54.0237	55.2341	56.9944		wt_B6	36.5844	36.6758	37.9724	25.8626	25.8155	27.3009	42.7777	40.7424	42.7345	22.252	22.7506	23.4757		S2B	0.461532	0.487108	0.499624	0.418642	0.421262	0.414964	0.487202	0.490273	0.506918	0.361574	0.356597	0.36672
	S2A_C1	1058	603	1.10302	5.00831	2.50416			C01	173.002	168.399	171.689	116.534	118.322	117.974	229.051	205.735	216.049	108.134	108.038	107.783		S2A_C1	69.0858	67.248	68.5617	46.5362	47.2502	47.1113	91.4683	82.1573	86.276	43.1817	43.1436	43.0418
	S2A_C2	1114	596	1.24022	6.20813	3.10407			C02	199.338	198.279	202.461	133.18	137.371	135.95	237.334	230.151	236.58	119.007	118.328	119.784		S2A_C2	64.2184	63.877	65.2243	42.905	44.2552	43.7974	76.4591	74.1451	76.2163	38.339	38.1203	38.5893
	S2A_D1	1040	608	1.05604	4.59751	2.29876			D01	91.6087	90.993	95.2894	86.0084	84.6996	81.1262	96.9318	93.2946	97.8084	79.0724	75.0329	73.9866		S2A_D1	39.8514	39.5836	41.4526	37.4152	36.8458	35.2913	42.1671	40.5848	42.5484	34.3979	32.6406	32.1855
	S2A_D2	1030	610	1.1423	5.35188	2.67594			D02	61.6741	67.0265	70.344	66.7264	63.523	63.8677	69.0376	63.6452	63.959	63.4485	61.6684	61.7081		S2A_D2	23.0476	25.0478	26.2876	24.9357	23.7386	23.8674	25.7994	23.7842	23.9015	23.7107	23.0455	23.0603
	S2A_D3	1046	615	1.09429	4.93204	2.46602			D03	72.8843	77.1045	78.1897	70.7351	68.3302	67.9442	81.0805	74.6498	78.6687	64.2043	62.7275	61.9973		S2A_D3	29.5555	31.2668	31.7069	28.6839	27.7087	27.5522	32.8791	30.2714	31.9011	26.0356	25.4368	25.1406
	S2B_C4	1032	650	1.00535	4.15421	2.0771			C04	115.289	115.099	118.678	90.1802	92.7947	92.9335	115.825	119.755	124.628	77.214	77.3525	77.0481		S2B_C4	55.5049	55.413	57.1362	43.4163	44.675	44.7418	55.7629	57.6549	60.0011	37.1739	37.2405	37.094
	S2B_C5	1024	650	0.974026	3.8803	1.94015			C05	99.4681	112.321	117.676	89.1576	92.7069	91.2434	121.578	122.799	125.815	74.8492	74.0659	75.5121		S2B_C5	51.2683	57.8929	60.6528	45.954	47.7833	47.029	62.664	63.2937	64.848	38.5791	38.1753	38.9207
	S2B_C6	962	656	0.954839	3.71251	1.85625			C06	56.5073	59.1109	63.0369	58.8048	59.1761	57.4442	60.0295	60.4928	61.8941	56.9384	54.8203	57.0336		S2B_C6	30.4416	31.8442	33.9592	31.6793	31.8793	30.9463	32.3391	32.5886	33.3435	30.6738	29.5327	30.7251
	S2B_D4	937	664	0.994631	4.06049	2.03025			D04	45.8788	48.2967	46.6737	45.8757	43.1473	43.3821	41.8603	40.5241	43.5302	38.4303	39.6563	42.7281		S2B_D4	22.5977	23.7886	22.9892	22.5961	21.2522	21.3679	20.6184	19.9602	21.4408	18.9289	19.5327	21.0458
	S2B_D5	901	686	1.03634	4.42523	2.21262			D05	40.7854	42.4479	40.3132	39.9058	37.8431	35.7906	37.117	35.0656	35.7123	31.6092	29.2908	30.6301		S2B_D5	18.4331	19.1845	18.2197	18.0356	17.1033	16.1757	16.7752	15.8481	16.1403	14.2859	13.2381	13.8434
																																					Plate3
	2020-03-06	A595	A450	y=A595/A450	x=(y-b)/a	1																		1.49522	8.13587	14.7455	23.2696	31.7274	40.1894	48.7419	57.2016	65.6625	74.1816	82.6454	91.0813		average OCR/γ	1	2	3	4	5	6	7	8	9	10	11	12
	C_A2	942	827	1.13906	5.3235	5.3235			A02	257.762	261.015	257.268	89.6367	96.03	100.262	482.018	444.382	442.145	53.2846	61.5146	59.2832		C_A2	48.4196	49.0307	48.3269	16.8379	18.0389	18.8339	90.5453	83.4755	83.0554	10.0093	11.5553	11.1361		C	81.4928	81.5552	80.5033	29.2828	30.6717	31.2948	155.423	145.765	142.568	20.57	21.9919	21.63
	C_A3	900	858	1.04895	4.53552	4.53552			A03	376.352	377.747	368.934	127.357	135.964	137.058	747.633	700.611	699.815	75.2316	83.1996	79.7948		C_A3	82.9787	83.2862	81.3432	28.0799	29.9776	30.2189	164.84	154.472	154.296	16.5872	18.344	17.5933		wt	53.443	52.9503	52.3847	18.7471	19.8229	20.7327	93.4157	84.5016	84.0883	12.2171	13.2741	12.8933
	C_B1	872	860	1.01395	4.22947	4.22947			B01	359.101	356.292	352.756	130.042	135.978	139.566	672.638	636.9	623.776	100.358	104.019	104.843		C_B1	84.9044	84.2404	83.4044	30.7468	32.15	32.9984	159.036	150.586	147.483	23.7283	24.5938	24.7887		S2A	50.3103	49.8765	49.4423	21.314	22.32	23.4703	79.8101	76.6335	76.5184	15.545	16.6223	16.2458
	C_B2	907	895	1.01341	4.2247	4.2247			B02	421.213	426.224	421.435	163.088	169.671	173.337	787.418	745.857	719.999	127.083	132.26	129.27		C_B2	99.7026	100.889	99.755	38.6035	40.1618	41.0294	186.384	176.547	170.426	30.0809	31.3064	30.5987		S2B	50.817	50.3983	50.1481	32.6535	33.1279	33.4532	72.0266	70.425	70.522	26.8392	27.5576	27.6416
	C_B3	885	855	1.03509	4.41429	4.41429			B03	403.725	398.742	395.904	141.901	145.803	147.407	778.292	722.811	695.605	99.0758	106.649	106.09		C_B3	91.4588	90.3299	89.6871	32.1458	33.0299	33.3932	176.312	163.744	157.58	22.4443	24.16	24.0334
	wt_A4	758	648	1.16975	5.59194	5.59194			A04	250.216	244.418	239.572	82.7494	85.1103	88.0785	439.074	411.277	403.277	44.9517	50.1476	46.934		wt_A4	44.746	43.709	42.8425	14.798	15.2202	15.751	78.5191	73.5483	72.1176	8.03867	8.96785	8.39316		average OCR/γ(%)	1	2	3	4	5	6	7	8	9	10	11	12
	wt_A5	743	713	1.04208	4.4754	4.4754			A05	297.42	298.661	297.43	103.221	108.754	113.216	533.858	499.59	496.938	64.9591	71.9965	71.5214		wt_A5	66.4567	66.734	66.4589	23.0642	24.3005	25.2975	119.287	111.63	111.038	14.5147	16.0872	15.981		C	1	1.00077	0.987858	0.359329	0.376372	0.384019	1.9072	1.78868	1.74946	0.252415	0.269863	0.265423
	wt_A6	720	702	1.02564	4.33168	4.33168			A06														wt_A6														wt	0.6558	0.649754	0.642814	0.230046	0.243247	0.254411	1.14631	1.03692	1.03185	0.149916	0.162887	0.158214
	wt_B5	758	724	1.04696	4.51812	4.51812			B05	326.704	322.477	319.672	112.563	121.953	128.141	574.126	483.992	488.762	77.5493	82.2824	79.0632		wt_B5	72.3097	71.3741	70.7534	24.9137	26.9921	28.3616	127.072	107.122	108.178	17.1641	18.2116	17.4991		S2A	0.617359	0.612036	0.606708	0.261545	0.273889	0.288005	0.979352	0.94037	0.938959	0.190753	0.203972	0.199352
	wt_B6	774	713	1.08555	4.85561	4.85561			B06	146.929	145.592	143.164	59.2989	62.0489	65.6512	236.879	221.929	218.597	44.4329	47.7293	47.0988		wt_B6	30.2595	29.9842	29.4842	12.2124	12.7788	13.5207	48.7845	45.7056	45.0195	9.15083	9.82972	9.69987		S2B	0.623576	0.618439	0.615368	0.400692	0.406513	0.410504	0.88384	0.864187	0.865377	0.329345	0.33816	0.33919
	S2A_C1	878	796	1.10302	5.00831	5.00831			C01	227.993	227.993	224.222	98.8416	100.267	105.173	352.278	345.799	340.398	72.8649	74.8065	72.7345		S2A_C1	45.5229	45.523	44.77	19.7355	20.0202	20.9997	70.3386	69.045	67.9666	14.5488	14.9365	14.5228
	S2A_C2	919	741	1.24022	6.20813	6.20813			C02	324.078	321.102	321.978	138.76	148.234	152.874	553.372	517.961	507.953	116.66	118.356	118.923		S2A_C2	52.2021	51.7229	51.864	22.3513	23.8774	24.6247	89.1366	83.4326	81.8206	18.7915	19.0647	19.1561
	S2A_D1	848	803	1.05604	4.59751	4.59751			D01	265.599	261.862	258.576	110.287	114.551	121.103	414.35	397.109	402.29	76.0245	81.8538	78.5792		S2A_D1	57.7702	56.9573	56.2426	23.9884	24.916	26.3409	90.1247	86.3747	87.5017	16.536	17.8039	17.0917		Average
	S2A_D2	883	773	1.1423	5.35188	5.35188			D02	258.709	256.465	254.947	109.574	113.777	120.734	420.274	390.158	392.628	75.5566	84.4666	82.0452		S2A_D2	48.3398	47.9205	47.6369	20.474	21.2592	22.5591	78.5282	72.9012	73.3626	14.1178	15.7826	15.3302		average error	1	2	3	4	5	6	7	8	9	10	11	12
	S2A_D3	882	806	1.09429	4.93204	4.93204			D03	235.34	233.083	230.317	98.7436	106.173	112.585	349.793	352.215	354.814	67.7217	76.5637	74.6123		S2A_D3	47.7166	47.2589	46.6981	20.0209	21.5273	22.8273	70.9226	71.4138	71.9406	13.731	15.5238	15.1281		C	3.92108	4.43747	3.9621	5.9134	5.16074	4.71791	23.1199	21.0046	17.7133	6.13736	5.64828	5.60688
	S2B_C4	752	748	1.00535	4.15421	4.15421			C04	254.36	252.595	251.685	160.296	164.077	164.377	378.419	364.83	358.854	139.962	140.757	142.047		S2B_C4	61.2294	60.8045	60.5855	38.5864	39.4966	39.5688	91.0929	87.8219	86.3832	33.6915	33.8829	34.1936		wt	12.0226	10.9184	10.9472	2.33906	2.54253	2.44601	28.4819	25.8723	24.5667	2.0978	1.83925	2.05907
	S2B_C5	750	770	0.974026	3.8803	3.8803			C05	222.441	221.388	220.685	140.712	143.982	144.428	335.48	320.476	318.963	118.314	120.81	124.431		S2B_C5	57.3258	57.0542	56.873	36.2631	37.1059	37.2208	86.4571	82.5904	82.2007	30.4909	31.1341	32.0674		S2A	3.85884	5.09084	5.16524	7.05833	6.63669	6.0983	11.455	11.2874	11.0423	7.45528	6.91653	6.98344
	S2B_C6	740	775	0.954839	3.71251	3.71251			C06	158.709	156.671	156.058	102.774	104.212	107.721	220.838	212.853	215.146	83.1367	88.4036	87.5125		S2B_C6	42.7497	42.2009	42.0358	27.6833	28.0704	29.0158	59.4847	57.334	57.9517	22.3937	23.8124	23.5723		S2B	10.7878	12.3325	12.5775	10.2712	10.1977	10.2704	18.6965	18.0802	18.0319	8.74849	8.87025	8.92303
	S2B_D4	741	745	0.994631	4.06049	4.06049			D04	174.689	173.849	173.846	116.566	115.37	115.4	223.918	230.925	235.726	89.5432	91.5756	89.7621		S2B_D4	43.0215	42.8148	42.8141	28.7075	28.4128	28.4201	55.1455	56.8712	58.0537	22.0523	22.5528	22.1062
	S2B_D5	770	743	1.03634	4.42523	4.42523			D05	220.193	217.355	214.323	141.729	144.057	146.211	300.707	298.737	301.007	113.143	116.852	116.243		S2B_D5	49.7586	49.1172	48.4319	32.0274	32.5536	33.0403	67.9529	67.5077	68.0207	25.5678	26.4059	26.2683		average OCR/γ	1	2	3	4	5	6	7	8	9	10	11	12
																																					Control	76.426	75.3018	75.3278	34.3753	35.8385	36.5094	122.141	115.19	115.998	26.1193	26.3875	26.0628
																																					wt	54.5867	53.5525	53.8197	22.2557	23.2715	24.1985	86.4806	80.3934	80.4511	15.3638	16.033	15.9819
									A05	32.4382	35.4654	35.4672	32.9548	34.0799	34.0916	36.6517	36.3459	36.0896	29.9701	28.8567	29.425																Sesn2 knockout A	44.8369	43.8225	44.1705	25.5077	26.0047	26.3765	62.6277	59.7023	59.955	21.9501	22.1026	21.9284
									A06	-100.353	-114.428	-121.786	-149.941	-151.423	-152.854	-136.444	-141.558	-138.782	-168.785	-168.882	-169.835																Sesn2 knockout B	35.1422	34.7621	34.9366	24.7915	25.185	25.0499	43.9818	43.3047	43.4742	20.8224	20.8981	21.2914
									A06	18.2138	17.8744	15.6327	14.619	13.4662	15.6412	16.6157	16.075	16.6564	12.0264	11.4301	11.696																average OCR/γ(%)	1	2	3	4	5	6	7	8	9	10	11	12
																																					Control	1	0.984653	0.985529	0.450982	0.470704	0.479816	1.59691	1.50606	1.5161	0.342725	0.345814	0.341599
																																					wt	0.724422	0.710043	0.713756	0.294394	0.307917	0.320033	1.14868	1.06894	1.06919	0.202514	0.211252	0.210643
																								1	2	3	4	5	6	7	8	9	10	11	12		Sesn2 knockout A	0.58515	0.570941	0.575642	0.333266	0.339728	0.344447	0.815091	0.7771	0.779943	0.287711	0.289458	0.287258
																						C	1	1	0.973083	0.98356	0.433738	0.471535	0.491139	1.75122	1.64608	1.60658	0.318418	0.316264	0.313068		Sesn2 knockout B	0.451294	0.445363	0.447599	0.317456	0.322649	0.320727	0.562323	0.553644	0.555459	0.266688	0.267462	0.272665
																							2	1	0.980111	0.98517	0.559878	0.564204	0.56429	1.13232	1.0834	1.19226	0.457341	0.451314	0.446307
																							3	1	1.00077	0.987858	0.359329	0.376372	0.384019	1.9072	1.78868	1.74946	0.252415	0.269863	0.265423		error (%)	1	2	3	4	5	6	7	8	9	10	11	12
																						S2A	1	0.553533	0.512956	0.516309	0.270948	0.279743	0.285425	0.769987	0.741163	0.725469	0.243424	0.243932	0.242908		C	0	0.0107413	0.00155224	0.0725973	0.0628876	0.0638648	0.309729	0.281768	0.215892	0.0764106	0.0703337	0.069805
																							2	0.584558	0.587832	0.603911	0.467307	0.465553	0.459911	0.695935	0.649767	0.675403	0.428957	0.420469	0.419513		wt	0.203339	0.187499	0.187957	0.0455543	0.0506865	0.0500007	0.38969	0.375047	0.361366	0.0350653	0.0322434	0.0349528
																							3	0.617359	0.612036	0.606708	0.261545	0.273889	0.288005	0.979352	0.94037	0.938959	0.190753	0.203972	0.199352		S2A	0.0214727	0.0386567	0.0395559	0.0893603	0.083883	0.076976	0.109507	0.108847	0.10601	0.0941637	0.0873406	0.08817
																						S2B	1	0.268775	0.230542	0.227805	0.133033	0.140172	0.136713	0.315928	0.306473	0.294082	0.109146	0.10763	0.112084		S2B	0.12168	0.143214	0.146529	0.122948	0.121651	0.122676	0.214344	0.207028	0.206612	0.105028	0.106555	0.107054
																							2	0.461532	0.487108	0.499624	0.418642	0.421262	0.414964	0.487202	0.490273	0.506918	0.361574	0.356597	0.36672
																							3	0.623576	0.618439	0.615368	0.400692	0.406513	0.410504	0.88384	0.864187	0.865377	0.329345	0.33816	0.33919
																								1	2	3	4	5	6	7	8	9	10	11	12
																						C	1	70.5444	68.6456	69.3846	30.5978	33.2642	34.6471	123.539	116.122	113.336	22.4626	22.3106	22.0852
																							2	39.0487	36.1862	36.4227	19.1139	19.7343	20.1352	54.3183	52.2849	51.1778	17.1722	17.208	17.1358
																							3	18.9606	16.2634	16.0704	9.38473	9.88835	9.64432	22.287	21.62	20.7458	7.69966	7.59268	7.90688
																						S2A	1	77.2409	75.7046	76.0954	43.2454	43.5796	43.5862	87.4614	83.683	92.0915	35.3254	34.8599	34.4731
																							2	45.1518	45.4046	46.6466	36.0952	35.9597	35.5239	53.7546	50.1886	52.1687	33.133	32.4774	32.4035
																							3	35.6491	37.6246	38.5914	32.3362	32.5386	32.0521	37.6319	37.8691	39.1548	27.9283	27.5439	28.3258
																						S2B	1	81.4928	81.5552	80.5033	29.2828	30.6717	31.2948	155.423	145.765	142.568	20.57	21.9919	21.63
																							2	50.3103	49.8765	49.4423	21.314	22.32	23.4703	79.8101	76.6335	76.5184	15.545	16.6223	16.2458
																							3	50.817	50.3983	50.1481	32.6535	33.1279	33.4532	72.0266	70.425	70.522	26.8392	27.5576	27.6416
[truncated: 10 more columns]
