# Supplementary material for: Mitochondrial localization of SESN2
Source: PLoS One. 2020 Apr 14;15(4):e0226862. doi: 10.1371/journal.pone.0226862 (PMC7156099; doi:10.1371/journal.pone.0226862)
Supplement: S2 Data — (XLSX) [file pone.0226862.s002.xlsx]

## Sheet: plate
	plate design
									worm count										n	FCCP	azide
plate scheme	x	RB2325 fccp	azide	N2 azide	N2 azide	N2 fccp				blank	90	85	96	87	99				Rb2325 (cSesn-/-)	493	487
	RB2325 fccp	RB2325 fccp	azide	x	N2 azide	N2 fccp				99	91	93	blank	101	95				N2 (wt)	450	477
	RB2325 fccp	RB2325 azide	x	N2 azide	N2 fccp	N2 fccp				109	93	blank	94	93	101
	RB2325 fccp	RB2325 azide	azide	N2 azide	N2 fccp	x				104	97	82	99	99	blank						thisi is result of one plate with duplicate experiment
									98.6		90		95.4		97.4
mean count	group	RB2325 fccp	RB2325 azide	N2 azide	N2 fccp			n	493		450		477		487
	mean	98.6	90	95.4	97.4
	OCR FCCP						two-tail t-test	one-tail t-test	OCR azide							two-tail t-test	one-tail t-test	ECAR fccp						two-tail t-test	one-tail t-test		ECAR azide						two-tail t-test	one-tail t-test			PPR FCCP					PPR azide
	RB2325 (SESN-1 -/-)	SD	SEM	N2 (wt)	SD	SEM	p-value		cycle	RB2325 (SESN-1 -/-)	SD	SEM	N2 (wt)	SD	SEM	p-value		RB2325 (SESN-1 -/-)	SD	SEM	N2 (wt)	SD	SEM	p-value		cycle	RB2325 (SESN-1 -/-)	SD	SEM	N2 (wt)	SD	SEM	p-value				RB2325 (SESN-1 -/-)		N2 (wt)	st dev		RB2325 (SESN-1 -/-)		N2 (wt)	st dev
	5.6	1.90283	0.850973	8.21	4.7175	2.10973	0.123193	0.0615964	1	5.6	1.03308	0.462009	7.9	1.70903	0.764302	0.0523037	0.0261518	0.250998	0.0730559	0.0326716	0.361464	0.0989083	0.0442331	0.0432609	0.0216305	1	0.224394	0.0663534	0.0296741	0.3303	0.0383249	0.0171394	0.0502751	0.0251376			1.33452	0.388431	1.51235	0.414054	1	1.36582	0.403877	2.58235	0.299631
	5.2	0.7572	0.33863	6.22	2.1758	0.973046	0.250353	0.125176	2	5.4	1.46982	0.657324	6.9	2.58309	1.15519	0.334368	0.167184	0.272	0.0481694	0.021542	0.343189	0.035158	0.0157232	0.0470108	0.0235054	2	0.221178	0.0534484	0.0239028	0.312021	0.0259187	0.0115912	0.0193365	0.00966825			1.26606	0.224211	1.54327	0.158166	2	1.35585	0.327723	2.11235	0.175631
	5.11	1.17699	0.526365	6.2	2.96888	1.32772	0.314962	0.157481	3	5.3	1.67859	0.750686	6.7	2.85953	1.27882	0.377558	0.188779	0.264041	0.0392409	0.0175491	0.3211	0.0888839	0.0397501	0.225832	0.112916	3	0.220264	0.0828083	0.037033	0.2891	0.0526945	0.0235657	0.190844	0.0954222			1.16096	0.172957	1.34326	0.371827	3	1.12455	0.423352	1.92646	0.351138
	5.13	0.823327	0.368203	6.5	1.6315	0.729629	0.183538	0.0917688	4	5.3	0.233742	0.104533	6.4	1.43083	0.639888	0.066109	0.0330545	0.252	0.0395498	0.0176872	0.310406	0.0905935	0.0405146	0.344016	0.172008	4	0.1979	0.03029	0.0135461	0.270137	0.0383055	0.0171307	0.0448261	0.022413			0.908912	0.142648	1.26247	0.368482	4	0.9545	0.146093	1.66872	0.236431
	5.14	0.795734	0.355863	6.01	1.44739	0.647294	0.383732	0.191866	5	5.2	1.00543	0.44964	6.20001	0.964843	0.431491	0.132661	0.0663303	0.243	0.0372328	0.016651	0.281186	0.0543403	0.0243017	0.326442	0.163221	5	0.181389	0.0343998	0.0153841	0.267485	0.0281106	0.0125714	0.00556949	0.00278475			0.991477	0.151915	1.15398	0.223042	5	0.845486	0.160371	1.42358	0.149678
	4.79998	0.819821	0.366635	6.1	1.41691	0.633661	0.214846	0.107423	6	4.80016	1.38246	0.618257	6.3	1.4444	0.645954	0.160539	0.0802694	0.231076	0.0344499	0.0154065	0.240303	0.0738512	0.0330273	0.871399	0.4357	6	0.1785	0.0218652	0.00977842	0.252299	0.0449755	0.0201137	0.01307	0.00653501			0.824522	0.122876	1.06658	0.327771	6	0.855344	0.104775	1.22446	0.218271
	5.05	0.771962	0.345232	5.9	2.17859	0.974294	0.323654	0.161827	7	4.90002	1.15302	0.515647	6.35	1.64321	0.734867	0.216567	0.108284	0.212386	0.0263619	0.0117894	0.221612	0.029298	0.0131025	0.713501	0.356751	7	0.1704	0.0370003	0.0165471	0.231096	0.020028	0.00895677	0.0329684	0.0164842			0.803494	0.0997853	0.892597	0.118048	7	0.683488	0.148411	1.01063	0.0875693
	4.9	0.179797	0.0804077	5.8	1.0709	0.47892	0.195843	0.0979213	8	4.92	0.707485	0.316397	6.2	1.18323	0.529158	0.060307	0.0301535	0.220997	0.0220997	0.0098833	0.213323	0.0498991	0.0223155	0.643119	0.32156	8	0.1611	0.0287342	0.0128503	0.218899	0.0173951	0.00777934	0.00295618	0.00147809			0.77914	0.0779212	0.897768	0.209677	8	0.726565	0.129592	1.04554	0.0830795
	4.46	0.563547	0.252026	5.7	3.03809	1.35867	0.421326	0.210663	1	1.7	1.33291	0.596096	1.6	0.183696	0.0821513	0.995185	0.497592	0.24324	0.0267201	0.0119496	0.2714	0.0839306	0.0375349	0.590733	0.295367	1	0.009	0.0760763	0.0340224	0.0591	0.0936855	0.0418974	0.307027	0.153514			0.987743	0.108504	1.16768	0.361105	1	-0.320307	0.236261	0.230842	0.365932
	6.6	2.27267	1.01637	8.2	2.55212	1.14134	0.119821	0.0599105	2	1.79989	2.23729	1.00055	1.62	0.193772	0.0866574	0.940068	0.470034	0.350908	0.0694246	0.0310476	0.3219	0.0397681	0.0177849	0.22658	0.11329	2	0.114096	0.0906611	0.0405449	0.166506	0.107603	0.0481217	0.463768	0.231884			1.30674	0.258567	1.44567	0.178988	2	0.336456	0.267356	0.920873	0.595189
	8.2	2.02795	0.906928	12.1	2.81301	1.25802	0.0585409	0.0292704	3	1.9	1.94624	0.870386	1.7	0.195123	0.0872616	0.915836	0.457918	0.27031	0.0480853	0.0215044	0.2421	0.0440934	0.0197192	0.174747	0.0873734	3	0.168	0.108397	0.0484765	0.241899	0.133399	0.0596578	0.358563	0.179282			0.875108	0.155721	1.12335	0.204596	3	1.05664	0.681765	1.34324	0.740756
	8	0.957423	0.428172	11.8	2.91358	1.30299	0.0291028	0.0145514	4	2.1	2.35388	1.05269	1.73	0.211858	0.094746	0.818426	0.409213	0.199994	0.0295208	0.0132021	0.220896	0.0421748	0.0188611	0.541406	0.270703	4	0.201596	0.128427	0.0574343	0.280394	0.129019	0.0576991	0.259496	0.129748			0.838905	0.123867	1.02222	0.195132	4	1.11378	0.709511	1.34587	0.619323
	8.4	1.08115	0.483503	12.11	2.81447	1.25867	0.0452361	0.0226181	5	2.3	2.58642	1.15668	1.5	0.178234	0.0797086	0.585078	0.292539	0.181281	0.0602409	0.0269405	0.211197	0.0306818	0.0137213	0.387601	0.193801	5	0.214166	0.128175	0.0573216	0.291701	0.12253	0.0547971	0.253689	0.126844			0.764704	0.2537	0.964675	0.139938	5	0.924566	0.553129	1.43142	0.601271
	8.3	1.05503	0.471826	12.41	2.16072	0.966305	0.00410825	0.00205413	6	2.5	3.79305	1.6963	1.3	0.166143	0.0743014	0.547674	0.273837	0.173407	0.0551341	0.0246567	0.213801	0.0446959	0.0199886	0.295143	0.147571	6	0.214799	0.124636	0.0557387	0.3011	0.113381	0.0507057	0.20193	0.100965			0.669876	0.212959	0.96778	0.202318	6	1.13345	0.657676	1.32832	0.500189
	8	1.14695	0.51293	12.4	2.17242	0.971537	0.0434383	0.0217191	7	3.2	4.48646	2.00641	1.23	0.185518	0.0829664	0.406188	0.203094	0.162694	0.0455344	0.0203636	0.184221	0.049835	0.0222869	0.533268	0.266634	7	0.223744	0.131187	0.0586685	0.314196	0.107476	0.0480646	0.18632	0.0931599			0.571288	0.159828	0.82458	0.223008	7	1.15434	0.676826	1.43452	0.490724
	7.9	0.450989	0.201688	12	1.1605	0.518991	0.00306982	0.00153491	8	2.8	4.11438	1.84001	1.2	0.213856	0.0956395	0.460477	0.230238	0.153202	0.0534597	0.0239079	0.181198	0.0503803	0.0225308	0.530664	0.265332	8	0.232012	0.131212	0.0586797	0.311319	0.0969876	0.0433742	0.171458	0.0857289			0.547551	0.191058	0.831858	0.231284	8	1.01896	0.576261	1.4241	0.443697
m	8.18	0.000248086	12.164			2.7	0.000243395	1.3075
std	0.178885	5.50069e-06	0.252845			0.391578	0.0137091	0.135
															Basal OCR	STDEV	p-value	Maximal OCR	STDEV	p-value	Spare OCR		p-value	nonOXPHOS OCR	STDEV	p-value
														N2 (wt)	6.155	0.21		12.164	0.25		6.009	0.23		1.3	0.13
														RB2325 (SESN-1 -/-)	5.07166	0.14	2.1297e-06	8.18	0.18	5.50069e-06	3.10834	0.16	3.8152e-06	2.7	0.39	0.0137091
																	Basal OCR	p-value	Maximal OCR	p-value	Spare OCR	p-value	nonOXPHOS OCR	p-value
																N2 (wt)	6,1 ± 0,21		12,2 ± 0,25		6,0 ± 0,23		1,3 ± 0,13
																RB2325 (SESN-1 -/-)	5,1 ± 0,14	2.1297e-06	8,2 ± 0,18	5.50069e-06	3,1 ± 0,16	3.8152e-06	2,7 ± 0,39	0.0137091

## Sheet: plate view
																								OCR (pMoles/min): FCCP	FCCP	t-student two tail	t-student one tail	OCR (pMoles/min):	azide	t-student two tail	t-student one tail	ECAR (mpH/min):	FCCP	t-student two tail	t-student one tail	ECAR (mpH/min):	azide	t-student two tail	t-student one tail
OCR (pMoles/min):								ECAR (mpH/min):								PPR (pMoles/min):								RB2325	N2	p-value	p-value	RB2325	N2	p-value	p-value	RB2325	N2	p-value	p-value	RB2325	N2	p-value	p-value
	0	637.026	361.89	1022.56	709.269	1527.46			0	17.2167	15.0383	28.8075	27.6781	30.2685			0	91.5379	91.5316	225.222	216.393	126.664		437.366	713.509			498.365	1022.56			28.2549	49.9048			22.765	28.8075
	437.366	457.605	581.992	0	661.889	876.077			28.2549	34.6379	29.076	0	32.8794	30.1481			150.231	184.163	176.973	0	257.057	126.035		386.657	292.774			484.854	601.203			25.2463	25.994			14.7267	31.2433
	386.657	498.365	0	601.203	713.509	588.447			25.2463	22.765	0	31.2433	49.9048	39.7174			134.23	138.572	0	244.266	208.832	166.205		842.147	1527.46			361.89	773.382			18.3861	30.2685			15.0383	36.9449
	842.147	484.854	592.899	773.382	292.774	0			18.3861	14.7267	19.3715	36.9449	25.994	0			97.7556	89.6345	117.908	288.842	108.777	0		637.026	876.077			581.992	709.269			17.2167	30.1481			29.076	27.6781
552.16	0.299687	504		753.66	0.316065	799.654		24.7484		20.1955		31.5106		35.2066		131.584		122.924		246.356		147.303		457.605	588.447	0.123193	0.0615964	592.899	661.889	0.0523037	0.0261518	34.6379	39.7174	0.0432609	0.0216305	19.3715	32.8794	0.0502751	0.0251376
187.619		92.9774		163.042		459.484		7.20332		5.97181		3.6562		9.63367		38.2993		36.3489		28.5848		40.3289
1.90283		1.03308		1.70903		4.7175		0.0730559		0.0663534		0.0383249		0.0989083		0.388431		0.403877		0.299631		0.414054
	0	503.174	395.843	510.99	329.461	924.823			0	29.4958	15.3396	28.2704	28.2999	36.1934			0	137.292	94.0246	191.4	191.6	162.751		435.507	586.49			381.319	510.99			22.1738	32.2794			23.0231	28.2704
	435.507	541.294	690.604	0	858.473	465.285			22.1738	33.5113	23.6393	0	31.1693	29.5824			103.211	155.983	144.897	0	211.027	133.023		458.945	376.101			548.197	663.951			26.123	31.3231			13.9972	27.642
	458.945	381.319	0	663.951	586.49	676.441			26.123	23.0231	0	27.642	32.2794	37.7546			121.593	141.182	0	187.078	145.153	169.794		624.681	924.823			395.843	928.425			22.7921	36.1934			15.3396	33.4523
	624.681	548.197	414.038	928.425	376.101	0			22.7921	13.9972	23.5308	33.4523	31.3231	0			106.089	85.7962	144.232	226.484	140.85	0		503.174	465.285			690.604	329.461			29.4958	29.5824			23.6393	28.2999
512.72	0.491654	486		658.26		605.828		26.8192		19.906		29.7668		33.4266		124.834		122.026		201.518		150.314		541.294	676.441	0.250353	0.125176	414.038	858.473	0.334368	0.167184	33.5113	37.7546	0.0470108	0.0235054	23.5308	31.1693	0.0193365	0.00966825
74.6599		132.284		246.426		211.923		4.7495		4.81035		2.47265		3.42439		22.1072		29.4951		16.7552		15.4054
0.7572		1.46982		2.58309		2.1758		0.0481694		0.0534484		0.0259187		0.035158		0.224211		0.327723		0.175631		0.158166
	0	491.437	335.822	742.762	265.58	1044.51			0	26.71	11.7426	26.6144	20.8643	36.6159			0	117.459	59.8157	177.349	139.033	153.175		480.333	552.29			585.21	742.762			19.2219	27.6855			15.4043	26.6144
	480.333	419.249	589.569	0	564.309	580.827			19.2219	28.3114	23.0722	0	27.2933	28.7799			84.4417	124.501	117.829	0	181.873	120.395		424.921	233.596			585.205	608.78			27.5278	20.4248			17.9699	28.157
	424.921	585.21	0	608.78	552.29	608.179			27.5278	15.4043	0	28.157	27.6855	42.8695			121.055	78.6742	0	187.629	115.817	179.336		703.292	1044.51			335.822	1014.47			28.4009	36.6159			11.7426	34.9717
	703.292	585.205	289.194	1014.47	233.596	0			28.4009	17.9699	30.9299	34.9717	20.4248	0			124.895	91.7717	157.958	233.039	85.443	0		491.437	580.827			589.569	265.58			26.71	28.7799			23.0722	20.8643
503.846	0.884712	477		639.18		603.88		26.0344		19.8238		27.5801		31.2751		114.47		101.21		183.785		130.833		419.249	608.179	0.314962	0.157481	289.194	564.309	0.377558	0.188779	28.3114	42.8695	0.225832	0.112916	30.9299	27.2933	0.190844	0.0954222
116.051		151.073		272.799		289.169		3.86915		7.45274		5.02705		8.65729		17.0536		38.1017		33.4986		36.216
1.17699		1.67859		2.85953		2.96888		0.0392409		0.0828083		0.0526945		0.0888839		0.172957		0.423352		0.351138		0.371827
	0	599.667	503.287	503.77	460.072	672.276			0	21.5496	13.3196	20.6645	24.9247	34.5894			0	77.7251	64.2422	127.621	153.932	140.684		476.616	589.944			480.21	503.77			22.1631	33.3183			20.7104	20.6645
	476.616	475.628	446.226	0	613.524	847.142			22.1631	28.9561	18.7211	0	28.59	31.8147			79.9379	104.439	90.2944	0	176.569	129.398		575.754	406.141			485.417	673.948			29.2559	14.7739			18.3596	24.7146
	575.754	480.21	0	673.948	589.944	649.997			29.2559	20.7104	0	24.7146	33.3183	36.6715			105.52	99.8892	0	152.82	135.473	149.18		401.425	672.276			503.287	801.486			22.3113	34.5894			13.3196	29.9616
	401.425	485.417	469.86	801.486	406.141	0			22.3113	18.3596	17.9444	29.9616	14.7739	0			80.4724	88.5511	86.5483	185.039	60.0889	0		599.667	847.142			446.226	460.072			21.5496	31.8147			18.7211	24.9247
505.818	0.386723	477		610.56		633.1		24.8472		17.811		25.7711		30.2336		89.6188		85.905		159.196		122.965		475.628	649.997	0.183538	0.0917688	469.86	613.524	0.066109	0.0330545	28.9561	36.6715	0.344016	0.172008	17.9444	28.59	0.0448261	0.022413
81.18		21.0368		136.502		158.908		3.89961		2.7261		3.65434		8.82381		14.0651		13.1484		22.5556		35.8902
0.823327		0.233742		1.43083		1.6315		0.0395498		0.03029		0.0383055		0.0905935		0.142648		0.146093		0.236431		0.368482
	0	606.712	492.358	657.382	441.911	769.836			0	21.2513	11.5814	27.5683	25.1678	34.1053			0	86.7086	53.9798	146.712	133.938	139.96		460.956	469.823			358.82	657.382			23.7292	26.9892			15.9969	27.5683
	460.956	458.201	539.678	0	563.308	661.744			23.7292	29.512	18.0815	0	27.692	25.2798			96.8186	120.414	84.2992	0	147.408	103.742		575.36	424.039			561.217	639.419			25.1311	20.1118			16.0917	21.1101
	575.36	358.82	0	639.419	469.823	601.428			25.1311	15.9969	0	21.1101	26.9892	30.4513			102.538	74.5598	0	112.344	110.757	124.994		432.792	769.836			492.358	655.388			20.1755	34.1053			11.5814	26.0523
	432.792	561.217	387.926	655.388	424.039	0			20.1755	16.0917	19.8735	26.0523	20.1118	0			82.319	75.0017	92.6281	138.645	82.534	0		606.712	661.744			539.678	441.911			21.2513	25.2798			18.0815	25.1678
506.804	0.590846	468		591.481		585.374		23.9598		16.325		25.5181		27.3875		97.7596		76.0937		135.809		112.397		458.201	601.428	0.383732	0.191866	387.926	563.308	0.132661	0.0663303	29.512	30.4513	0.326442	0.163221	19.8735	27.692	0.00556949	0.00278475
78.4594		90.4883		92.046		140.976		3.67115		3.09598		2.68175		5.29274		14.9788		14.4333		14.2793		21.7243
0.795734		1.00543		0.964843		1.44739		0.0372328		0.0343998		0.0281106		0.0543403		0.151915		0.160371		0.149678		0.223042
	0	573.689	338.746	475.104	483.563	761.288			0	21.3413	16.9027	29.1867	28.2857	35.5388			0	76.1418	80.9951	141.648	137.275	157.74		491.588	444.43			601.987	475.104			28.5302	22.0124			14.9249	29.1867
	491.588	458.16	456.048	0	552.558	691.246			28.5302	22.9913	18.8596	0	20.7943	20.3512			101.79	82.0535	90.3722	0	100.918	90.3671		492.624	466.717			478.293	720.792			19.8818	16.4853			13.6846	21.5851
	492.624	601.987	0	720.792	444.43	607.019			19.8818	14.9249	0	21.5851	22.0124	22.6398			70.9525	71.5177	0	104.758	97.6584	100.487		350.33	761.288			338.746	773.082			21.1757	35.5388			16.9027	20.4948
	350.33	478.293	284.997	773.082	466.717	0			21.1757	13.6846	15.9532	20.4948	16.4853	0			75.5511	65.5745	76.4451	99.4649	73.1702	0		573.689	691.246			456.048	483.563			21.3413	20.3512			18.8596	28.2857
473.278	0.495995	432.014		601.02		594.14		22.7841		16.065		24.0693		23.4055		81.2978		76.9809		116.813		103.885		458.16	607.019	0.214846	0.107423	284.997	552.558	0.160539	0.0802694	22.9913	22.6398	0.871399	0.4357	15.9532	20.7943	0.01307	0.00653501
80.8344		124.422		137.795		138.007		3.39676		1.96787		4.29066		7.19311		12.1156		9.42972		20.823		31.9249
0.819821		1.38246		1.4444		1.41691		0.0344499		0.0218652		0.0449755		0.0738512		0.122876		0.104775		0.218271		0.327771
	0	614.246	389.846	528.103	396.648	780.868			0	17.3882	19.2796	23.8128	20.1134	26.6136			0	65.7784	77.332	104.137	87.959	107.199		497.158	544.21			498.01	528.103			19.2614	19.5543			16.1887	23.8128
	497.158	434.851	596.421	0	585.089	781.291			19.2614	23.4315	16.5214	0	24.3542	20.8216			72.8643	88.6473	66.2687	0	106.504	83.8688		425.389	281.363			355.468	739.478			23.2117	20.6714			14.4406	20.722
	425.389	498.01	0	739.478	544.21	485.568			23.2117	16.1887	0	20.722	19.5543	20.2643			87.8269	64.9341	0	90.629	78.7518	81.6118		518.007	780.868			389.846	779.632			21.4134	26.6136			19.2796	21.2303
	518.007	355.468	365.262	779.632	281.363	0			21.4134	14.4406	10.2497	21.2303	20.6714	0			81.0055	57.9225	41.1124	92.8432	83.2638	0		614.246	781.291			596.421	396.648			17.3882	20.8216			16.5214	20.1134
497.93	0.510328	441.001		605.79		574.66		20.9412		15.336		22.0465		21.585		79.2245		61.5139		96.4145		86.939		434.851	485.568	0.323654	0.161827	365.262	585.089	0.216567	0.108284	23.4315	20.2643	0.713501	0.356751	10.2497	24.3542	0.0329684	0.0164842
76.1155		103.772		156.762		212.194		2.59928		3.33003		1.91067		2.85363		9.83883		13.357		8.35411		11.4979
0.771962		1.15302		1.64321		2.17859		0.0263619		0.0370003		0.020028		0.029298		0.0997853		0.148411		0.0875693		0.118048
	0	488.414	464.079	746.321	469.492	724.641			0	19.7572	13.8185	21.9257	20.5112	24.8588			0	69.6543	62.3218	104.725	97.9685	104.678		499.584	501.777			501.318	746.321			22.1446	15.4621			18.4623	21.9257
	499.584	481.494	488.571	0	580.754	508.94			22.1446	25.0475	15.3147	0	22.6819	15.4745			78.0746	88.3071	69.0697	0	108.337	65.1619		492.531	615.553			414.379	657.069			19.8014	23.8451			11.5792	18.3244
	492.531	501.318	0	657.069	501.777	473.689			19.8014	18.4623	0	18.3244	15.4621	24.2478			69.81	83.2656	0	87.5254	65.1099	101.937		453.678	724.641			464.079	503.764			22.2009	24.8588			13.8185	20.9718
	453.678	414.379	345.653	503.764	615.553	0			22.2009	11.5792	13.3202	20.9718	23.8451	0			78.2698	52.2225	60.0744	100.169	100.326	0		488.414	508.94			488.571	469.492			19.7572	15.4745			15.3147	20.5112
483.14	0.471121	442.8		591.48		564.92		21.7903		14.499		20.883		20.7777		76.8232		65.3908		99.7448		87.4426		481.494	473.689	0.195843	0.0979213	345.653	580.754	0.060307	0.0301535	25.0475	24.2478	0.643119	0.32156	13.3202	22.6819	0.00295618	0.00147809
17.728		63.6737		112.88		104.305		2.17903		2.58608		1.6595		4.86017		7.68303		11.6633		7.92578		20.4225
0.179797		0.707485		1.18323		1.0709		0.0220997		0.0287342		0.0173951		0.0498991		0.0779212		0.129592		0.0830795		0.209677
	0	464.948	75.5734	149.017	139.467	1056.01			0	26.9932	10.5608	-6.48635	6.41152	40.4183			0	109.613	-31.2828	-25.3354	25.0432	173.897		499.898	412.634			362.11	149.017			26.7094	21.883			-5.00139	-6.48635
	499.898	350.261	143.739	0	141.133	591.325			26.7094	22.4427	-6.3441	0	5.70032	26.5602			108.461	91.1347	-41.5243	0	22.2652	114.273		435.493	357.629			103.232	150.841			22.1119	23.2905			3.49422	18.6378
	435.493	362.11	0	150.841	412.634	358.298			22.1119	-5.00139	0	18.6378	21.883	20.0199			89.7913	-54.0875	0	72.7985	94.1498	86.1339		448.179	1056.01			75.5734	182.742			21.6601	40.4183			10.5608	3.92743
	448.179	103.232	80.3446	182.742	357.629	0			21.6601	3.49422	1.34045	3.92743	23.2905	0			87.9567	1.03993	-18.2835	15.3404	100.205	0		464.948	591.325			143.739	139.467			26.9932	26.5602			-6.3441	6.41152
439.756	0.637551	153		152.64		555.18		23.9835		0.81		5.63814		26.4344		97.3914		-28.8276		22.0224		113.732		350.261	358.298	0.421326	0.210663	80.3446	141.133	0.995185	0.497592	22.4427	20.0199	0.590733	0.295367	1.34045	5.70032	0.307027	0.153514
55.5657		119.962		17.5246		295.909		2.6346		6.84687		8.9376		8.17484		10.6985		21.2635		34.9099		35.1716
0.563547		1.33291		0.183696		3.03809		0.0267201		0.0760763		0.0936855		0.0839306		0.108504		0.236261		0.365932		0.361105
	0	622.85	60.7996	144.659	149.779	1072.45			0	32.4924	-2.30625	1.81407	15.4218	33.6503			0	121.001	-6.80062	10.0166	85.2943	151.125		728.481	987.183			521.35	144.659			28.9746	25.7491			18.6142	1.81407
	728.481	369.432	94.2104	0	139.208	798.875			28.9746	28.2103	15.9566	0	16.8406	29.4298			107.886	105.055	47.0525	0	93.1416	132.171		556.648	445.498			73.1188	152.797			39.3339	35.6938			7.93976	30.7427
	556.648	521.35	0	152.797	987.183	689.397			39.3339	18.6142	0	30.7427	25.7491	32.2422			146.479	54.8951	0	170.031	115.551	144.891		976.389	1072.45			60.7996	186.297			43.9864	33.6503			-2.30625	14.6043
	976.389	73.1188	60.4709	186.297	445.498	0			43.9864	7.93976	11.1387	14.6043	35.6938	0			163.805	23.4126	32.8455	80.7729	160.303	0		622.85	798.875			94.2104	149.779			32.4924	29.4298			15.9566	15.4218
650.76	0.725437	161.99		154.548		798.68		34.5995		10.2686		15.8847		31.3531		128.845		30.281		87.8513		140.808		369.432	689.397	0.119821	0.0599105	60.4709	139.208	0.940068	0.470034	28.2103	32.2422	0.22658	0.11329	11.1387	16.8406	0.463768	0.231884
224.085		201.356		18.4858		248.577		6.84527		8.1595		10.2654		3.87342		25.4947		24.0621		56.781		17.4334
2.27267		2.23729		0.193772		2.55212		0.0694246		0.0906611		0.107603		0.0397681		0.258567		0.267356		0.595189		0.178988
	0	908.749	71.0844	165.646	152.514	1648.5			0	26.7767	-0.472728	5.98674	21.1966	30.6884			0	86.6907	-2.97324	33.2436	117.702	142.395		767.217	1283.97			481.914	165.646			25.4975	20.1784			17.5094	5.98674
	767.217	512.334	129.046	0	140.149	1262.19			25.4975	19.3447	24.4741	0	24.552	20.7956			82.5492	62.6162	153.931	0	136.334	96.4923		800.054	630.419			90.2025	162.211			31.2648	24.4436			12.7466	41.7494
	800.054	481.914	0	162.211	1283.97	1067.62			31.2648	17.5094	0	41.7494	20.1784	21.7968			101.218	110.126	0	231.831	93.6275	101.138		1054.24	1648.5			71.0844	190.38			30.3793	30.6884			-0.472728	21.9012
	1054.24	90.2025	82.7529	190.38	630.419	0			30.3793	12.7466	21.3426	21.9012	24.4436	0			98.3544	80.1705	134.235	121.615	113.419	0		908.749	1262.19			129.046	152.514			26.7767	20.7956			24.4741	21.1966
808.52	0.331438	171		162.18		1178.54		26.6526		15.12		23.0772		23.5806		86.2857		95.0978		128.145		109.414		512.334	1067.62	0.0585409	0.0292704	82.7529	140.149	0.915836	0.457918	19.3447	21.7968	0.174747	0.0873734	21.3426	24.552	0.358563	0.179282
199.956		175.162		18.6147		371.387		4.74121		9.7557		12.7263		4.2947		15.3541		61.3588		70.6681		19.9277
2.02795		1.94624		0.195123		3.81301		0.0480853		0.108397		0.133399		0.0440934		0.155721		0.681765		0.740756		0.204596
	0	912.946	72.2944	157.265	149.944	1286.35			0	20.3808	0.345616	10.1255	24.5102	23.6803			0	85.4876	1.90943	48.6007	117.645	109.581		796.825	1329.21			564.38	157.265			23.5244	18.7983			13.7242	10.1255
	796.825	701.011	144.946	0	149.637	1243.52			23.5244	15.4058	29.4117	0	28.8804	15.9248			98.6863	64.6199	162.491	0	138.621	73.7014		690.852	645.758			84.7018	170.478			19.2216	26.2159			21.2544	44.6049
	690.852	564.38	0	170.478	1329.21	1241.77			19.2216	13.7242	0	44.6049	18.7983	22.957			80.6253	75.8331	0	214.11	86.9895	106.234		842.367	1286.35			72.2944	197.886			20.0644	23.6803			0.345616	25.6267
	842.367	84.7018	78.6778	197.886	645.758	0			20.0644	21.2544	25.9822	25.6267	26.2159	0			84.1608	117.424	143.544	123.003	121.314	0		912.946	1243.52			144.946	149.944			20.3808	15.9248			29.4117	24.5102
788.8	0.30719	189		165.042		1149.32		19.7194		18.1436		26.7496		21.5153		82.716		100.24		128.396		99.564		701.011	1241.77	0.0291028	0.0145514	78.6778	149.637	0.818426	0.409213	15.4058	22.957	0.541406	0.270703	25.9822	28.8804	0.259496	0.129748
94.4019		211.849		20.2113		283.783		2.91075		11.5584		12.3084		4.10782		12.2133		63.856		59.0834		19.0059
0.957423		2.35388		0.211858		2.91358		0.0295208		0.128427		0.129019		0.0421748		0.123867		0.709511		0.619323		0.195132
	0	926.6	70.2395	132.456	127.363	1138.51			0	11.9276	1.66315	11.2852	26.2573	25.6533			0	50.3372	7.17844	55.3785	128.849	117.118		928.613	1158.7			619.27	132.456			25.2417	17.7787			14.647	11.2852
	928.613	672.35	157.431	0	137.349	1546.13			25.2417	12.6198	30.2799	0	29.9294	20.1996			106.357	53.2583	130.693	0	146.869	92.2199		822.409	784.615			100.767	148.071			16.9171	19.3727			22.0215	44.1354
	822.409	619.27	0	148.071	1158.7	1269.62			16.9171	14.647	0	44.1354	17.7787	19.8487			71.3938	63.305	0	216.579	81.1676	90.8462		791.229	1138.51			70.2395	170.262			22.6655	25.6533			1.66315	27.5339
	791.229	100.767	87.2931	170.262	784.615	0			22.6655	22.0215	27.763	27.5339	19.3727	0			95.6533	95.0484	119.83	135.114	88.4448	0		926.6	1546.13			157.431	127.363			11.9276	20.1996			30.2799	26.2573
828.24	0.392674	207		143.1		1179.51		17.8743		19.2749		27.8282		20.5706		75.3998		83.211		136.558		93.9594		672.35	1269.62	0.0452361	0.0226181	87.2931	137.349	0.585078	0.292539	12.6198	19.8487	0.387601	0.193801	27.763	29.9294	0.253689	0.126844
106.601		232.778		17.0035		274.13		5.93975		11.5357		11.6894		2.98841		25.0148		49.7816		57.3613		13.63
1.08115		2.58642		0.178234		2.81447		0.0602409		0.128175		0.12253		0.0306818		0.2537		0.553129		0.601271		0.139938
	0	898.86	50.0677	121.067	110.035	1506.38			0	11.487	1.43317	13.3758	27.5988	27.2929			0	44.3762	7.56251	59.0083	121.754	123.543		831.55	1214.55			833.426	121.067			23.8337	15.4539			16.6199	13.3758
	831.55	701.338	122.621	0	118.209	1185.75			23.8337	12.3265	30.9114	0	30.6243	20.6783			92.0739	47.621	163.113	0	135.101	93.6018		723.626	1224.5			65.0985	119.455			16.4779	21.8725			23.2498	43.8005
	723.626	833.426	0	119.455	1214.55	912.487			16.4779	16.6199	0	43.8005	15.4539	18.8233			63.6573	87.6995	0	193.229	69.9533	85.2051		936.526	1506.38			50.0677	151.333			21.3647	27.2929			1.43317	28.2253
	936.526	65.0985	53.7873	151.333	1224.5	0			21.3647	23.2498	24.4455	28.2253	21.8725	0			82.5204	122.684	128.995	124.518	99.0053	0		898.86	1185.75			122.621	110.035			11.487	20.6783			30.9114	27.5988
818.38	0.319899	225		124.02		1208.73		17.098		19.3319		28.7249		20.8242		66.0498		102.011		126.722		94.2618		701.338	912.487	0.00410825	0.00205413	53.7873	118.209	0.547674	0.273837	12.3265	18.8233	0.295143	0.147571	24.4455	30.6243	0.20193	0.100965
104.026		341.375		15.85		210.454		5.43623		11.2172		10.8166		4.35338		20.9978		59.1909		47.7181		19.7057
1.05503		3.79305		0.166143		2.16072		0.0551341		0.124636		0.113381		0.0446959		0.212959		0.657676		0.500189		0.202318
	0	949.137	69.9317	106.407	103.021	1504.21			0	10.8373	2.15442	14.4862	28.6256	26.1081			0	38.053	11.1173	66.1385	130.694	116.874		788.848	1108.94			1006.74	106.407			22.4842	14.9388			15.682	14.4862
	788.848	812.899	175.563	0	119.916	955.4			22.4842	12.8749	33.1477	0	33.0636	13.6839			78.9418	45.2252	171.05	0	150.956	61.3012		759.21	1325.28			96.2085	110.456			17.2793	17.5259			24.2711	42.9624
	759.21	1006.74	0	110.456	1108.94	1144.97			17.2793	15.682	0	42.9624	14.9388	17.4587			60.6727	80.9229	0	196.159	66.8744	78.1548		633.906	1504.21			69.9317	146.91			16.7324	26.1081			2.15442	30.7336
	633.906	96.2085	91.5566	146.91	1325.28	0			16.7324	24.2711	25.4298	30.7336	17.5259	0			58.7523	125.245	131.121	140.318	78.3662	0		949.137	955.4			175.563	103.021			10.8373	13.6839			33.1477	28.6256
788.8	0.339781	288		117.342		1207.76		16.0416		20.137		29.9743		17.9431		56.329		103.891		136.853		80.3141		812.899	1144.97	0.0434383	0.0217191	91.5566	119.916	0.406188	0.203094	12.8749	17.4587	0.533268	0.266634	25.4298	33.0636	0.18632	0.0931599
113.089		403.782		17.6985		211.594		4.48969		11.8068		10.2532		4.85393		15.759		60.9143		46.8151		21.721
1.14695		4.48646		0.185518		2.17242		0.0455344		0.131187		0.107476		0.049835		0.159828		0.676826		0.490724		0.223008
	0	818.648	54.8382	106.046	89.7384	1231.11			0	10.485	4.33961	15.7176	29.4695	25.7341			0	37.4745	19.0606	71.9033	134.814	118.141		807.423	1026.21			912.209	106.046			23.2799	13.7577			14.1675	15.7176
	807.423	708.674	135.569	0	115.813	1224.54			23.2799	10.446	34.8715	0	33.0959	18.3731			83.2011	37.3342	153.164	0	151.403	84.3477		762.921	1072.72			85.6181	115.024			16.2271	13.9283			25.027	41.3072
	762.921	912.209	0	115.024	1026.21	1289.43			16.2271	14.1675	0	41.3072	13.7577	16.4503			57.9971	62.2271	0	188.967	63.159	75.5251		797.034	1231.11			54.8382	145.778			15.0908	25.7341			4.33961	28.9091
	797.034	85.6181	71.7661	145.778	1072.72	0			15.0908	25.027	25.9999	28.9091	13.9283	0			53.9358	109.925	114.154	132.209	63.9422	0		818.648	1224.54			135.569	89.7384			10.485	18.3731			34.8715	29.4695
778.94	0.326002	252		114.48		1168.8		15.1058		20.8811		29.6999		17.6487		53.9885		91.7061		135.859		81.0229		708.674	1289.43	0.00306982	0.00153491	71.7661	115.813	0.460477	0.230238	10.446	16.4503	0.530664	0.265332	25.9999	33.0959	0.171458	0.0857289
44.4675		370.294		20.4019		113.033		5.27113		11.8091		9.25262		4.90704		18.8383		51.8635		42.3287		22.5271
0.450989		4.11438		0.213856		1.1605		0.0534597		0.131212		0.0969876		0.0503803		0.191058		0.576261		0.443697		0.231284
		OCR (pMoles/min):	RB2325		N2				OCR (pMoles/min): FCCP	FCCP		normalyzed per worm
		time,cycles	FCCP	azide	FCCP	azide			time,cycles	RB2325	N2	RB2325	N2	p-value two tail	p-value one tail		OCR (pMoles/min):	azide		normalyzed per worm
		1	552.159	503.991	799.654	753.66			1	552.159	799.654	5.59999	8.21	0.123193	0.0615964		time,cycles	RB2325	N2	RB2325	N2	p-value two tail	p-value one tail
		2	512.72	485.949	605.828	658.26			2	512.72	605.828	5.2	6.22	0.250353	0.125176		1	503.991	753.66	5.5999	7.9	0.0523037	0.0261518
		3	503.846	477.042	603.881	639.18			3	503.846	603.881	5.11	6.20001	0.314962	0.157481		2	485.949	658.26	5.39943	6.9	0.334368	0.167184
		4	505.818	477.003	633.101	610.561			4	505.818	633.101	5.13	6.50001	0.183538	0.0917688		3	477.042	639.18	5.30047	6.7	0.377558	0.188779
		5	506.826	468.134	585.374	591.481			5	506.826	585.374	5.14022	6.01	0.383732	0.191866		4	477.003	610.561	5.30004	6.40001	0.066109	0.0330545
		6	473.278	432.345	594.142	601.02			6	473.278	594.142	4.79998	6.10002	0.214846	0.107423		5	468.134	591.481	5.20149	6.20001	0.132661	0.0663303
		7	497.932	441.132	574.662	605.79			7	497.932	574.662	5.05002	5.90002	0.323654	0.161827		6	432.345	601.02	4.80384	6.3	0.160539	0.0802694
		8	483.14	442.841	564.922	591.48			8	483.14	564.922	4.9	5.80002	0.195843	0.0979213		7	441.132	605.79	4.90147	6.35	0.216567	0.108284
		1	439.756	153.346	555.18	152.649			1	439.756	555.18	4.46	5.7	0.421326	0.210663		8	442.841	591.48	4.92046	6.2	0.060307	0.0301535
		2	650.751	161.995	798.68	154.548			2	650.751	798.68	6.59991	8.20001	0.119821	0.0599105		1	153.346	152.649	1.70385	1.60009	0.995185	0.497592
		3	808.52	170.992	1178.54	162.181			3	808.52	1178.54	8.2	12.1	0.0585409	0.0292704		2	161.995	154.548	1.79995	1.62	0.940068	0.470034
		4	788.811	188.979	1149.32	165.042			4	788.811	1149.32	8.00011	11.8	0.0291028	0.0145514		3	170.992	162.181	1.89991	1.70001	0.915836	0.457918
		5	828.24	207.143	1179.51	143.1			5	828.24	1179.51	8.4	12.11	0.0452361	0.0226181		4	188.979	165.042	2.09976	1.73	0.818426	0.409213
		6	818.385	224.989	1208.73	124.02			6	818.385	1208.73	8.30005	12.41	0.00410825	0.00205413		5	207.143	143.1	2.30158	1.5	0.585078	0.292539
		7	788.801	288.987	1207.76	117.342			7	788.801	1207.76	8.00001	12.4	0.0434383	0.0217191		6	224.989	124.02	2.49988	1.3	0.547674	0.273837
		8	778.947	252.011	1168.8	114.481			8	778.947	1168.8	7.90007	12	0.00306982	0.00153491		7	288.987	117.342	3.21097	1.23	0.406188	0.203094
																	8	252.011	114.481	2.80013	1.20001	0.460477	0.230238
		ECAR (mpH/min):							ECAR (mpH/min):
			RB2325		N2					FCCP		normalyzed per worm					ECAR (mpH/min):
		time,cycles	FCCP	azide	FCCP	azide			time,cycles	RB2325	N2	RB2325	N2	p-value two tail	p-value one tail			azide		normalyzed per worm
		1	24.7484	20.1955	31.5106	35.2066			1	24.7484	35.2066	0.250998	0.361464	0.0432609	0.0216305		time,cycles	RB2325	N2	RB2325	N2	p-value two tail	p-value one tail
		2	26.8192	19.906	29.7668	33.4266			2	26.8192	33.4266	0.272	0.343189	0.0470108	0.0235054		1	20.1955	31.5106	0.224394	0.3303	0.0502751	0.0251376
		3	26.0344	19.8238	27.5801	31.2751			3	26.0344	31.2751	0.264041	0.3211	0.225832	0.112916		2	19.906	29.7668	0.221178	0.312021	0.0193365	0.00966825
		4	24.8472	17.811	25.7711	30.2336			4	24.8472	30.2336	0.252	0.310406	0.344016	0.172008		3	19.8238	27.5801	0.220264	0.2891	0.190844	0.0954222
		5	23.9598	16.325	25.5181	27.3875			5	23.9598	27.3875	0.243	0.281186	0.326442	0.163221		4	17.811	25.7711	0.1979	0.270137	0.0448261	0.022413
		6	22.7841	16.065	24.0693	23.4055			6	22.7841	23.4055	0.231076	0.240303	0.871399	0.4357		5	16.325	25.5181	0.181389	0.267485	0.00556949	0.00278475
		7	20.9412	15.336	22.0465	21.585			7	20.9412	21.585	0.212386	0.221612	0.713501	0.356751		6	16.065	24.0693	0.1785	0.252299	0.01307	0.00653501
		8	21.7903	14.499	20.883	20.7777			8	21.7903	20.7777	0.220997	0.213323	0.643119	0.32156		7	15.336	22.0465	0.1704	0.231096	0.0329684	0.0164842
		9	23.9835	0.81	5.63814	26.4344			1	23.9835	26.4344	0.24324	0.2714	0.590733	0.295367		8	14.499	20.883	0.1611	0.218899	0.00295618	0.00147809
		10	34.5995	10.2686	15.8847	31.3531			2	34.5995	31.3531	0.350908	0.3219	0.22658	0.11329		1	0.81	5.63814	0.009	0.0591	0.307027	0.153514
		11	26.6526	15.12	23.0772	23.5806			3	26.6526	23.5806	0.27031	0.2421	0.174747	0.0873734		2	10.2686	15.8847	0.114096	0.166506	0.463768	0.231884
		12	19.7194	18.1436	26.7496	21.5153			4	19.7194	21.5153	0.199994	0.220896	0.541406	0.270703		3	15.12	23.0772	0.168	0.241899	0.358563	0.179282
		13	17.8743	19.2749	27.8282	20.5706			5	17.8743	20.5706	0.181281	0.211197	0.387601	0.193801		4	18.1436	26.7496	0.201596	0.280394	0.259496	0.129748
		14	17.098	19.3319	28.7249	20.8242			6	17.098	20.8242	0.173407	0.213801	0.295143	0.147571		5	19.2749	27.8282	0.214166	0.291701	0.253689	0.126844
		15	16.0416	20.137	29.9743	17.9431			7	16.0416	17.9431	0.162694	0.184221	0.533268	0.266634		6	19.3319	28.7249	0.214799	0.3011	0.20193	0.100965
		16	15.1058	20.8811	29.6999	17.6487			8	15.1058	17.6487	0.153202	0.181198	0.530664	0.265332		7	20.137	29.9743	0.223744	0.314196	0.18632	0.0931599
																	8	20.8811	29.6999	0.232012	0.311319	0.171458	0.0857289
		PPR (pMoles/min):
			RB2325		N2				PPR (pMoles/min):		FCCP	normalyzed per worm
		time,cycles	FCCP	azide	FCCP	azide			time,cycles	RB2325	N2	RB2325	N2				PPR (pMoles/min):		azide	normalyzed per worm
		1	131.584	122.924	147.303	246.356			1	131.584	147.303	1.33452	1.51235				time,cycles	RB2325	N2	RB2325	N2
		2	124.834	122.026	150.314	201.518			2	124.834	150.314	1.26606	1.54327				1	122.924	246.356	1.36582	2.58235
		3	114.47	101.21	130.833	183.785			3	114.47	130.833	1.16096	1.34326				2	122.026	201.518	1.35585	2.11235
		4	89.6188	85.905	122.965	159.196			4	89.6188	122.965	0.908912	1.26247				3	101.21	183.785	1.12455	1.92646
		5	97.7596	76.0937	112.397	135.809			5	97.7596	112.397	0.991477	1.15398				4	85.905	159.196	0.9545	1.66872
		6	81.2978	76.9809	103.885	116.813			6	81.2978	103.885	0.824522	1.06658				5	76.0937	135.809	0.845486	1.42358
		7	79.2245	61.5139	86.939	96.4145			7	79.2245	86.939	0.803494	0.892597				6	76.9809	116.813	0.855344	1.22446
		8	76.8232	65.3908	87.4426	99.7448			8	76.8232	87.4426	0.77914	0.897768				7	61.5139	96.4145	0.683488	1.01063
		9	97.3914	-28.8276	113.732	22.0224			9	97.3914	113.732	0.987743	1.16768				8	65.3908	99.7448	0.726565	1.04554
		10	128.845	30.281	140.808	87.8513			10	128.845	140.808	1.30674	1.44567				9	-28.8276	22.0224	-0.320307	0.230842
		11	86.2857	95.0978	109.414	128.145			11	86.2857	109.414	0.875108	1.12335				10	30.281	87.8513	0.336456	0.920873
		12	82.716	100.24	99.564	128.396			12	82.716	99.564	0.838905	1.02222				11	95.0978	128.145	1.05664	1.34324
		13	75.3998	83.211	93.9594	136.558			13	75.3998	93.9594	0.764704	0.964675				12	100.24	128.396	1.11378	1.34587
		14	66.0498	102.011	94.2618	126.722			14	66.0498	94.2618	0.669876	0.96778				13	83.211	136.558	0.924566	1.43142
		15	56.329	103.891	80.3141	136.853			15	56.329	80.3141	0.571288	0.82458				14	102.011	126.722	1.13345	1.32832
		16	53.9885	91.7061	81.0229	135.859			16	53.9885	81.0229	0.547551	0.831858				15	103.891	136.853	1.15434	1.43452
																	16	91.7061	135.859	1.01896	1.4241
